# Supplementary material for: Human RAP1 specifically protects telomeres of senescent cells from DNA damage
Source: EMBO Rep. 2020 Feb 25;21(4):e49076. doi: 10.15252/embr.201949076 (PMC7132343; doi:10.15252/embr.201949076)
Supplement: Supplementary file 2 — Table EV1 [file EMBR-21-e49076-s002.xlsx]

## Sheet: Legend
Table EV1. Nanopore sequencing.
Nanopore sequencing reads of shControl and shRAP1 at PD 72. The matched chromosome ends and starting positions of chimeric reads are indicated.

## Sheet: shControl PD72
Nanopore sequencing	shCONTROL PD72
#read_name	primary_chr	primary_start	primary_strand	supplementary_chr	supplementary_start	supplementary_strand
05a2de4f-06cf-4dd1-8d5c-a656b812bf6e	2	113602688	+	2	113602710	-
083d6911-8284-433b-b9c7-51c90b08201a	1	181594	+	20	64286773	+
1083b95f-7337-4a74-a625-006c5421a9e9	6	170607073	+	16	12017	+
1dfc0b13-15bf-4dd6-bdfb-baa2e2b9337e	20	60001	-	14	38586373	-
2287cc5d-0e60-4065-933c-25a487126a08	7	159317927	-	7	159321381	+
2b98dcf8-79eb-40a2-9a36-38c5dda6c98e	6	154746494	+	6	154746519	-
2c938c46-c1ed-4b8f-b8d5-b1b7dd0f1634	16	12017	+	6	150260	-
2d8f6284-438d-467a-89eb-7d6e71a2960c	19	58589388	-	19	58590270	+
3e7df2f3-c87a-4ce6-b6a5-a8e6a8c67caa	7	159331226	+	7	159331283	-
44ac9899-d63f-4137-8dfa-05f83e963076	10	133784128	-	4	190122534	+
4a0cd701-3056-4155-94a2-95d02c829191	20	64332931	-	20	64332933	+
5c3d7994-2204-4b9e-8013-956760b090b8	Y	56880634	-	Y	56881693	+
5e07c45e-0c93-4463-8b54-a6b36ecee6ea	2	229836182	+	X	156023633	+
654cd3ae-e216-4a21-9bc4-27e83191257f	5	27888	-	5	28316	+
65f6bc42-df8b-4433-a0fe-5fd56ef6663e	16	12017	+	6	170607075	+
67f56b93-d208-4ca7-917b-29cd7a6e0942	Y	56867049	-	Y	56871876	+
7048ea35-4bc2-4dd0-b780-7e8d3398afb1	12	133263834	-	16	12017	-
72452846-dc81-45e5-8678-3ffe4011fb20	2	113602676	+	2	113602688	-
7248c85f-e053-47ac-b588-0f4261f63839	22	16401891	-	22	16402924	+
762fa467-43a3-4876-8e20-3bb2292058af	16	12017	+	6	150260	-
7631315c-fb42-43b9-9d3c-dff7ac1e59c7	9	138125964	+	9	138131018	+
7a8f5c5e-32fe-4e9d-802c-892fe05c9cbc	18	80240432	+	18	80242194	-
7d9f6fc8-7edb-4ddf-b1fa-cc095bba368c	1	181596	+	11	175315	-
87cea69d-a0f0-4b55-a8fe-946fdd143677	2	229836202	+	X	156023635	+
916ae278-f279-46e0-b52f-299df255482a	12	133263834	+	3	198172895	+
933eadf6-4e02-4c30-bc2f-d61ba2bf9e2a	16	12017	+	6	150260	-
a08b0ad9-16ec-4219-a4d7-2ffff684b373	16	12018	-	6	150277	+
a0d40f2d-5f32-47ce-a9d3-1ab5b4f35b35	20	61282	-	20	61585	+
a2d61768-6291-4ef4-9119-22561aa36953	Y	56867043	-	Y	56871868	+
a3571425-5638-4894-a128-4ae6d34e0958	18	80255245	-	18	80255283	+
a57a9337-0e41-4d1d-a231-0d57fe9a3e64	20	64330158	+	3	150519657	-
a84b6137-4758-48b6-b6cc-bf8a890e493c	14	106869430	+	14	106870235	-
adabff0b-35b0-4a15-81ae-3f0881cd7781	2	113597003	-	2	113597009	+
b621019f-930d-4db3-9b38-13874f85779d	18	80240433	+	18	80242639	-
bf0cda5a-28cd-4490-a3fc-0b23a53e9d98	3	12921	+	5	757874	-
c602c077-444d-4a2b-a61a-264c27c77a9e	21	46676049	+	21	46680474	+
ccb6a81e-9d92-481f-a000-7ffb81a6ab5d	1	181670	+	12	133263827	+
e0f1eb43-f3c9-4b8e-9740-71c5a640db9d	16	12017	-	6	150250	+
e1d2cfd5-b542-48a2-bd18-8db209f35eef	11	135068604	-	11	135068711	+
ebb72916-e66a-4693-8b2a-74db00e44ea6	9	138127469	+	9	138128612	-
ef304540-1c30-484b-a84d-cc21443a7eee	16	12017	-	6	150283	+
ef4a16f3-66d6-4592-8598-cf58d85f4642	20	78457	-	20	80576	+
f22dd5e1-0c6b-456c-9566-65720b3bf425	12	133260726	-	12	133262569	+
f312dce2-d765-4f16-9794-20dcb9d83a94	12	44895810	+	12	44895819	-
fa7f0a53-d339-4943-94b1-6b33602be0c0	12	133263837	+	20	64286866	+
fc5041aa-a672-42b4-a8c3-a33f69ef4c98	3	17192	-	3	17195	+
ff6f2e6c-71d3-418a-aa3d-5b33510e767b	16	12022	+	6	150265	-

## Sheet: shRap1 PD72
Nanopore sequencing	shRAP1 PD72
#read_name	primary_chr	primary_start	primary_strand	supplementary_chr	supplementary_start	supplementary_strand
15be112f-9393-48b4-a283-7f450d086390	10	133784126	-	4	190122534	+
1757d425-d020-4265-9bf3-ffda4eaae494	10	133784129	-	4	190122563	+
25ae0056-b72b-4bc5-8fdf-0efabaf9ad30	2	113597007	-	4	190122517	+
2700aabe-a63b-4c8c-84f8-d1139a4ef26b	20	64286773	+	X	156023635	-
2863f522-b07b-48e2-b165-966b217e21fa	4	190122502	+	9	12228	+
2999240f-57a2-4d6e-961c-ca2a2eaffe71	12	133263829	-	15	95205270	-
2a42b0c9-3f73-448e-b798-98503a82898b	11	189490	+	3	10001	+
2db01795-30ef-42b7-8a2d-1ca3b8641d93	4	190122558	+	10	133784128	-
30a0014f-21b5-48bd-917a-6cd14031f74c	3	10137	+	12	15747	-
33341423-8a90-4dae-ad8e-3ebf6242b09a	2	113602965	-	12	133263834	+
3672ec9a-334e-4de1-a4a9-cfa67f0b19a7	2	113602929	-	12	133263842	+
3bc5f8c7-5480-4bc6-b469-23ea102b2d80	1	185497	+	1	14278	+
3c547544-38be-44c8-95ef-fad572aded20	19	245598	+	10	133784126	+
40fd221e-42c3-4505-a2ca-fd9d4dcb7447	9	12228	+	4	190122540	+
4416cb6b-2342-485d-947d-bf8927a62cad	20	64286787	+	10	133784123	-
45ffc163-29df-4107-9cdb-2dd3b710d698	22	50784714	+	22	50784407	-
4caad2e8-1b6c-4acd-ad8e-974bb794727c	1	248922958	-	1	248922958	+
4e77d418-4776-4135-9bd3-512aec91b1d7	9	12228	+	4	190122528	+
4fa9e342-3cf3-45f1-a797-95496fce7453	20	64286781	+	10	133784132	-
50fd156f-5246-4bec-8527-e08f678cfb9c	10	133784127	-	4	190122496	+
53447835-5fd1-4ac2-aaff-db64449dadaa	10	133784126	-	4	190122515	+
591327d0-990e-47d8-a614-f0eaf89498a9	7	159331224	-	7	159331226	+
59684c5c-ffa5-4382-8a19-8a0a6c6402b4	1	185368	+	12	133263834	+
5b223d69-85e9-4389-9625-b60445838a71	2	13826	-	2	14436	+
5dd46c9a-27fb-4c6a-8793-814a0abde553	10	133787153	+	X	156023641	-
5e247315-39de-466f-bd3b-a6f191d13302	2	113016652	+	2	113017443	-
62928b97-de34-4ac6-bc1f-41031d74ef3c	12	11435	-	12	11444	+
6538aac7-1c1e-4a57-a071-69015aa64f4a	3	19288	-	3	19326	+
68167105-d47f-4a0b-899b-c7fed51005a3	10	133784123	-	4	190122510	+
6c443566-b4dd-41ad-a848-c3bef1a84081	13	34811235	+	16	49782986	+
6e89aa22-46b2-4f27-bf55-044366296417	10	133784132	+	4	190122552	-
709bb488-70a8-48f7-a99d-517f9e4c76fb	1	184763	+	4	190122541	+
79af79ed-e246-4983-bdf6-04c005880e5c	X	10230	-	X	156023638	-
7ad44918-bd39-4886-8548-a2843bb88233	10	133784130	-	4	190122570	+
7e55efda-b74d-4656-9464-86b9d783bfd3	2	17296	+	2	17575	-
7f6097c5-2c00-4403-b001-48c705e33a55	4	190122568	+	9	12228	+
7fc6fca7-9f85-463e-9f5d-903640612c98	10	109668067	+	1	182355	+
8263afa6-e530-4724-99bd-63af1b00896c	4	190122473	+	10	133784126	-
8362650d-7732-4184-8fba-7109aaa9c978	X	10006	+	10	133784126	+
8bf291ee-a455-473e-b2a2-255a1cb1bf28	10	133784124	-	4	190122515	+
8e4b317d-0fad-4ba6-bd10-f43dfffeb1b7	14	106875821	+	14	106875822	-
92cd83dd-5a3c-42f2-8d82-aa9d150ee64c	12	133263833	+	X	156030065	+
9347888a-5d93-4090-b0bb-f188c7950d0f	12	11434	+	19	245597	-
943281fb-42e7-4c24-9612-377afd142215	Y	10003	-	10	133784126	+
9576a41e-4a4f-40ff-b504-6c5bd4332e44	10	133784123	-	4	190122534	+
982c227d-fb89-42cb-b1cf-3a6a8971f277	3	10122	-	9	12247	+
9c1f41c7-46e9-4046-8fed-9b13e9e13718	X	10006	+	X	156023633	+
9cb233eb-6e2b-4266-a972-f769001a2d5c	4	190122515	+	10	133784133	-
a3add357-0d67-4093-a2f2-a6e449861293	11	135075571	-	X	156030105	-
a48ee79a-1ade-43ac-bada-47b64d57f1b9	10	133784126	-	4	190122508	+
a4d8cbe3-6468-497f-87a1-fae0d4e88dfe	4	190122511	+	9	12233	+
a6626c4a-b3a8-422a-9a69-0b0fb764f2d6	4	190122511	+	9	12228	+
a6b6146f-54f6-4511-8014-a24fbca46cc9	10	133784125	-	4	190122569	+
aa81e50e-b906-4e02-9cad-8373f7d42a32	10	133784123	+	2	242183348	-
ac75cb4e-49b6-4330-889f-0a0337cccc6d	10	133784126	-	4	190122541	+
b20564bb-0819-427f-9f86-9a31d52796ab	20	64286739	+	9	12228	+
b5c75f8f-7f62-4cc3-b996-946676f0f5e4	12	11434	+	4	190122564	+
bea71a73-ccf0-41ad-87ff-c494183a21c8	10	133784133	-	4	190122534	+
c0b540fa-0ec0-483a-a7b4-4a9e6b78237c	10	133786031	-	4	190122508	+
c1074e90-9de6-4532-92c6-fdca31b5a2d9	10	133784127	-	4	190122552	+
c2a50beb-ffeb-4899-ac55-87ca0f3eb27a	X	10003	-	X	156023634	-
c47f604b-2044-4a54-acee-b27c1168980c	1	248925871	-	4	26419	-
cb6905c8-6195-4707-8421-3ea8ba6b6d56	4	190122538	+	9	12228	+
cf3ccee6-1535-4b51-a537-9e9405a12b8c	3	10175	+	10	133784126	+
d392a72b-b0a5-49d6-b012-377fedf137d8	10	133784125	-	4	190122546	+
d56954e0-9195-4aa9-9455-9511e82ded52	10	133784128	-	4	190122505	+
d69ca2b5-959b-44a3-add0-f4c61dec4a94	X	10030	+	10	133784125	+
d84e9656-1216-4814-a363-5f2bc3a31485	10	133784128	-	19	245661	-
dd50712c-4a93-416f-8b81-a5f72982fb9b	1	182740	+	12	10264	-
de3e0e6d-6ae1-4ea1-84ad-48cbfe32e902	20	64325154	-	20	64325784	+
dec44f2f-26d1-4624-9af7-cdc3fc67f5d0	10	133784126	-	4	190122508	+
e09820fe-c764-4f10-a496-59866482be66	10	133765381	+	19	245538	-
e0c50a07-3817-4609-ae2f-aa7dafa88653	10	133784129	-	4	190122461	+
e1c89e2c-807a-4306-97b8-0b1be4e0d887	4	190122516	+	10	133784128	-
e7fbb213-35ca-469a-bb2b-00c0e1ca45bc	10	133784130	-	4	190122546	+
e86d3365-82cb-48c1-bf7e-08e2b94ca611	4	190122508	+	10	133784132	-
e9455170-6830-400e-a7b9-36250bbee274	9	11668	-	X	10006	+
e946d319-0a22-4329-95da-685fb950c64a	16	75802685	+	4	190182179	+
eeae8a37-979b-493e-aed0-1dbde2336f33	2	15325	+	2	15433	-
f2889092-f497-46aa-b40c-5963edd37af3	3	10131	-	10	133784134	-
fb4e4861-9e20-49b6-936e-115c7c174d14	19	245600	-	9	12228	+
fd23b4cc-2513-44a3-8fbc-bd142e2b95cf	18	63025	-	18	65466	+
fefb549e-4ba5-4db9-93b7-b13e91189ca9	20	64286884	+	9	12228	+
0558fcde-5477-4e9a-999c-1a88f17a317b	4	190122508	+	9	12228	+
